# Supplementary material for: TLR7/8 ligands R848 and imiquimod induce differentiation of bone marrow cells from patients with myelodysplastic syndrome towards mature neutrophils
Source: Sci Rep. 2025 Aug 26;15:31496. doi: 10.1038/s41598-025-15859-z (PMC12381240; doi:10.1038/s41598-025-15859-z)
Supplement: Supplementary file 1 — Supplementary Information 1. [file 41598_2025_15859_MOESM1_ESM.xlsx]

## Sheet: Figure 2B
Figure 2B. Percentage of cell population A and G in each MDS and AML patient, taken the pooled A or G cell populations as 100%
	POP. A	POP. G
P1	0.573066	4.5
P2	0	0
P3	0.573066	1.16667
P4	0	1.16667
P5	0	0.666667
P6	0	1.83333
P7	0.573066	0
P8	3.15186	1.16667
P9	0.859599	16
P10	6.59026	0
P11	0	33.3333
P12	26.361	0
P13	0	7.16667
P14	40.1146	0.333333
P15	1.7192	0.5
P16	1.14613	5.33333
P17	17.192	1
P18	1.14613	22.8333
P19	0	3

## Sheet: Figure 3
Figure 3. Percentage of each cell population (B-F) in single MDS samples (n = 5) after 24 h or 48 h of R848 and Imiquimod treatment
	24h							48h
Control	P1	P2	P3	P4	P5		Control	P1	P2	P3	P4	P5
Pop. B	1.45	1.06	1.75	3.88	3.05		Pop. B	1.16	3.4	3.84	1.32	4.24
Pop. C	0	4.25	2.34	4.6	3.66		Pop. C	0.56	2.52	0.96	1.08	16.44
Pop. D	10.63	51.06	50.29	18.72	26.83		Pop. D	31.52	20.52	31.44	7.04	10.52
Pop. E	73.91	35.11	29.24	44.88	53.05		Pop. E	26.2	29.84	25.92	46.12	41.92
Pop. F	5.8	2.13	5.26	4.24	10.97		Pop. F	3.08	9.16	2.4	5.84	6.48
Imiquimod							Imiquimod
Pop. B	2.22	3.42	2.17	4.24	2.43		Pop. B	2.24	3.44	3.32	0.8	6.88
Pop. C	0.44	2.05	0.54	2.08	6.31		Pop. C	0.76	1.36	1.24	0.92	13.6
Pop. D	5.78	10.27	32.61	13.76	18.93		Pop. D	10.04	13.52	25.52	5.16	7.44
Pop. E	62.67	58.22	45.65	48.72	42.72		Pop. E	38.92	44.24	35.08	48.36	45.52
Pop. F	23.56	23.97	11.41	14.6	26.21		Pop. F	16.52	11.44	6.28	27.36	4.6
R848							R848
Pop. B	0	1.43	2.92	6.04	2.51		Pop. B	1	5.32	3.68	1.32	1.96
Pop. C	0	0.95	4.09	2.4	3.52		Pop. C	2.12	1.16	1.88	1.28	11.44
Pop. D	2.56	7.14	18.13	1	8.04		Pop. D	7.36	3.44	17.36	1.12	1.68
Pop. E	70.51	29.05	45.61	29.68	35.68		Pop. E	25.36	17.36	26.8	50.16	46.48
Pop. F	26.5	60.48	16.37	34.04	35.17		Pop. F	48.16	35.56	14.04	23.6	6.64

## Sheet: Figure 4B
Figure 4B. Mean Fluorescence Intensity of CD11b in population E from bone marrow samples of MDS patients after 24 h of R848 and Imiquimod treatment
	CONTROL	IMIQUIMOD	R848
P1	8464	10140	10734
P2	4779	5139	8370
P3	4753	8444	12139
P4	3873	5129	6515
P5	8960	10823	10736

## Sheet: Figure 5A-B
Figure 5A. Percentage of Annexin V positive cells, determined by flow cytometry analysis, in MDS samples treated for 24 h with R848 and Imiquimod and untreated control samples
	CONTROL	IMIQUIMOD	R848
P1	11.75	11.09	10.48
P2	6.65	7.31	7.88
P3	7.23	3.42	5.42
P4	5.84	4.92	8.46
P5	7.8	5.51	4.25
Figure 5B. Percentage of viable cells (measured by a colorimetric assay) in MDS samples treated for 24 h with R848 and Imiquimod and untreated control samples
	CONTROL	IMIQUIMOD	R848
P1	100	105	114
P2	100	111	115
P3	100	108	179
P4	100	115	114
P5	100	109	114
